# Supplementary material for: A Putative TRAPα Protein of Microsporidia Nosema bombycis Exhibits Non-Canonical Alternative Polyadenylation in Transcripts
Source: J Fungi (Basel). 2023 Mar 25;9(4):407. doi: 10.3390/jof9040407 (PMC10142623; doi:10.3390/jof9040407)
Supplement: Supplementary file 1 [file jof-09-00407-s001.zip]

Archive with 1 entries (1 files):
- jof-2272846-supplementary.pdf
